# Supplementary material for: Model-Assisted Spleen Contouring for Assessing Splenomegaly in Myelofibrosis: A Fast and Reproducible Approach to Evaluate Progression and Treatment Response
Source: J Clin Med. 2025 Jan 12;14(2):443. doi: 10.3390/jcm14020443 (PMC11766003; doi:10.3390/jcm14020443)
Supplement: Supplementary file 1 [file jcm-14-00443-s001.zip]

Archive with 1 entries (1 files):
- jcm-3429341-supplementary.pdf
